# Supplementary material for: Short-term dietary choline supplementation alters the gut microbiota and liver metabolism of finishing pigs
Source: Front Microbiol. 2023 Sep 28;14:1266042. doi: 10.3389/fmicb.2023.1266042 (PMC10569418; doi:10.3389/fmicb.2023.1266042)
Supplement: Supplementary file 1 [file Data_Sheet_1.zip]

Archive with 2 entries (2 files):
- Supplementary material/Supplementary Figure1.docx
- Supplementary material/Supplementary Table1.docx
